# Supplementary material for: Is the Intergenic Region of Aedes aegypti Totivirus a Recombination Hotspot?
Source: Viruses. 2022 Nov 8;14(11):2467. doi: 10.3390/v14112467 (PMC9699231; doi:10.3390/v14112467)
Supplement: Supplementary file 1 [file viruses-14-02467-s001.zip]

Archive with 1 entries (1 files):
- viruses-1982831-supplementary.pdf
